# Supplementary material for: Interaction of TLK1 and AKTIP as a Potential Regulator of AKT Activation in Castration-Resistant Prostate Cancer Progression
Source: Pathophysiology. 2021 Jul 20;28(3):339–54. doi: 10.3390/pathophysiology28030023 (PMC8830441; doi:10.3390/pathophysiology28030023)
Supplement: Supplementary file 1 [file pathophysiology-28-00023-s001.zip]

Archive with 1 entries (1 files):
- pathophysiology-1247447-supplementary.pdf
